# Supplementary material for: Gene Expression and Photophysiological Changes in Pocillopora acuta Coral Holobiont Following Heat Stress and Recovery
Source: Microorganisms. 2020 Aug 12;8(8):1227. doi: 10.3390/microorganisms8081227 (PMC7463449; doi:10.3390/microorganisms8081227)
Supplement: Supplementary file 1 [file microorganisms-08-01227-s001.zip › Data S1.xls]

## Sheet: MCMCqPCR_results
mm2=mcmc.qpcr(fixed="condition+timepoint+Site/individual+condition:timepoint+condition:Site/individual+timepoint:Site/individual+condition:timepoint:Site/individual",globalFixed="RNA_qty",random="sample",singular.ok=TRUE,data=abund_dd)
	Iterations	=	3001:12991
	Thinning	interval	=	10
	Sample	size	=	1000
	DIC:	7949.44
	G-structure:	~sample
	post.mean	l-95%	CI	u-95%	CI	eff.samp
sample	0.1432	0.06592	0.242	342.9
	~idh(gene):sample
	post.mean	l-95%	CI	u-95%	CI	eff.samp
geneactin.sample	0.069968	5.597e-08	0.33762	16.06
genecamk4.sample	1.91809	1.239	2.80221	464.37
genegas8.sample	0.480594	0.2536	0.72602	550.46
genehsp16.1.sample	0.510501	0.1772	0.88552	531.4
genekif9.sample	0.005049	6.203e-10	0.01918	29.71
	R-structure:	~idh(gene):units
	post.mean	l-95%	CI	u-95%	CI	eff.samp
geneactin.units	0.9968	0.7755	1.2287	198.1
genecamk4.units	0.1417	0.108	0.1822	737.4
genegas8.units	0.1785	0.1235	0.2389	542
genehsp16.1.units	1.0862	0.8457	1.3578	766.4
genekif9.units	0.1934	0.1305	0.2794	563.8
	Location	effects:	count	~	0	+	gene	+	RNA_qty	+	#NAME?	+	gene:timepoint	+	gene:Site/individual	+	gene:condition:timepoint	+	gene:condition:Site/individual	+	gene:timepoint:Site/individual	+	gene:condition:timepoint:Site/individual
	post.mean	l-95%	CI	u-95%	CI	eff.samp	pMCMC
geneactin	2.802	2.137	3.599	1000	<0.001	***
genecamk4	3.776	2.322	5.117	1168.8	<0.001	***
genegas8	1.928	1.066	2.735	1000	<0.001	***
genehsp16.1	1.942	0.9573	3	1000	0.004	**
genekif9	0.2052	-0.5479	1.038	515.2	0.612
RNA_qty	3.602e-05	-0.0007122	0.0007157	817	0.912
geneactin:conditionheat	-2.035	-3.12	-1.013	910.9	<0.001	***
genecamk4:conditionheat	-0.4804	-2.399	1.578	1000	0.602
genegas8:conditionheat	0.3629	-0.8937	1.531	1000	0.514
genehsp16.1:conditionheat	0.5144	-1.176	1.821	1000	0.5
genekif9:conditionheat	0.3469	-0.8149	1.485	640.6	0.584
geneactin:timepointrecovery	0.1741	-0.8592	1.208	1302.4	0.776
genecamk4:timepointrecovery	1.63	-0.4926	3.65	1000	0.138
genegas8:timepointrecovery	0.4022	-0.783	1.672	1000	0.508
genehsp16.1:timepointrecovery	2.738	1.28	4.178	763.3	<0.001	***
genekif9:timepointrecovery	0.6603	-0.3479	1.619	606	0.198
geneactin:SiteRaffles	2134	-96180	100100	1000	0.97
genecamk4:SiteRaffles	-414.6	-101600	101600	1000	0.994
genegas8:SiteRaffles	85.58	-103400	104700	894.5	1
genehsp16.1:SiteRaffles	-594.6	-92030	107200	1000	0.988
genekif9:SiteRaffles	386.4	-110500	105000	1000	0.974
geneactin:SiteKusu:individualg2	-1.236	-2.217	-0.2265	862.4	0.01	**
genecamk4:SiteKusu:individualg2	0.6596	-1.422	2.656	1000	0.506
genegas8:SiteKusu:individualg2	0.2571	-0.903	1.545	1115	0.69
genehsp16.1:SiteKusu:individualg2	0.894	-0.6141	2.313	1000	0.222
genekif9:SiteKusu:individualg2	0.9903	-0.1167	2.114	629.6	0.096	.
geneactin:SiteRaffles:individualg2	-3114	-201700	196800	1000	0.952
genecamk4:SiteRaffles:individualg2	4842	-178300	223400	1000	0.972
genegas8:SiteRaffles:individualg2	-196.9	-189300	191800	844.1	0.998
genehsp16.1:SiteRaffles:individualg2	2641	-180100	195400	1000	0.984
genekif9:SiteRaffles:individualg2	-1402	-189200	209800	1193	0.97
geneactin:SiteKusu:individualg3	-0.0008714	-0.9932	1.104	1138.2	1
genecamk4:SiteKusu:individualg3	0.4259	-1.654	2.335	1000	0.652
genegas8:SiteKusu:individualg3	-0.2237	-1.332	0.9673	1000	0.69
genehsp16.1:SiteKusu:individualg3	0.8223	-0.5037	2.268	910.7	0.268
genekif9:SiteKusu:individualg3	1.473	0.3652	2.546	565	0.012	*
geneactin:SiteRaffles:individualg3	-2443	-195700	188100	1000	0.964
genecamk4:SiteRaffles:individualg3	-1104	-192000	178100	1000	0.992
genegas8:SiteRaffles:individualg3	6863	-185400	195100	1000	0.956
genehsp16.1:SiteRaffles:individualg3	1105	-192200	198400	1154.3	0.978
genekif9:SiteRaffles:individualg3	5385	-189900	176900	1000	0.954
geneactin:SiteKusu:individualg4	-3264	-189800	204700	906.5	0.976
genecamk4:SiteKusu:individualg4	-1467	-194100	187200	983.1	0.988
genegas8:SiteKusu:individualg4	1861	-203300	184800	893.4	0.948
genehsp16.1:SiteKusu:individualg4	-881	-188500	194600	1000	0.982
genekif9:SiteKusu:individualg4	498.7	-183500	222200	1000	0.984
geneactin:SiteRaffles:individualg4	-2134	-100100	96180	1000	0.97
genecamk4:SiteRaffles:individualg4	415.2	-101600	101600	1000	0.994
genegas8:SiteRaffles:individualg4	-85.64	-104700	103400	894.5	1
genehsp16.1:SiteRaffles:individualg4	596.3	-107200	92040	1000	0.988
genekif9:SiteRaffles:individualg4	-384.9	-105000	110500	1000	0.974
geneactin:SiteKusu:individualg5	45.51	-194200	189300	1000	0.98
genecamk4:SiteKusu:individualg5	-1660	-206300	178500	1000	0.976
genegas8:SiteKusu:individualg5	3023	-188900	193700	1000	1
genehsp16.1:SiteKusu:individualg5	213.7	-194500	200600	893.9	0.984
genekif9:SiteKusu:individualg5	-1511	-193000	191300	1000	0.972
geneactin:SiteRaffles:individualg5	-2136	-100100	96180	1000	0.97
genecamk4:SiteRaffles:individualg5	413	-101600	101600	1000	0.994
genegas8:SiteRaffles:individualg5	-85.05	-104700	103400	894.5	1
genehsp16.1:SiteRaffles:individualg5	596.2	-107200	92030	1000	0.988
genekif9:SiteRaffles:individualg5	-385.2	-105000	110500	1000	0.974
geneactin:SiteKusu:individualg6	297.8	-193600	191800	967.4	0.984
genecamk4:SiteKusu:individualg6	1602	-189000	216700	1000	0.986
genegas8:SiteKusu:individualg6	361.3	-169700	205800	1000	0.982
genehsp16.1:SiteKusu:individualg6	-4649	-192400	187200	907.2	0.958
genekif9:SiteKusu:individualg6	6887	-199600	193800	1000	0.93
geneactin:SiteRaffles:individualg6	-2133	-100100	96180	1000	0.97
genecamk4:SiteRaffles:individualg6	414.7	-101600	101600	1000	0.994
genegas8:SiteRaffles:individualg6	-84.47	-104700	103400	894.5	1
genehsp16.1:SiteRaffles:individualg6	597.5	-107200	92040	1000	0.988
genekif9:SiteRaffles:individualg6	-384.3	-105000	110500	1000	0.974
geneactin:conditionheat:timepointrecovery	-0.6478	-2.115	1.032	1000	0.43
genecamk4:conditionheat:timepointrecovery	-3.73	-6.876	-0.8979	833.8	0.012	*
genegas8:conditionheat:timepointrecovery	-0.7036	-2.524	0.9262	1021.5	0.482
genehsp16.1:conditionheat:timepointrecovery	0.5113	-1.598	2.342	1000	0.614
genekif9:conditionheat:timepointrecovery	0.07229	-1.458	1.446	658.9	0.942
geneactin:conditionheat:SiteRaffles	1552	-91000	98100	1000	0.966
genecamk4:conditionheat:SiteRaffles	508.3	-86200	101000	1218.1	0.984
genegas8:conditionheat:SiteRaffles	-391.8	-90880	101400	1000	0.98
genehsp16.1:conditionheat:SiteRaffles	1379	-93650	102700	1000	1
genekif9:conditionheat:SiteRaffles	-553.6	-101300	96940	1000	0.988
geneactin:timepointrecovery:SiteRaffles	1157	-95630	101800	1000	0.962
genecamk4:timepointrecovery:SiteRaffles	1855	-95510	91810	1000	0.978
genegas8:timepointrecovery:SiteRaffles	792.1	-94810	102900	883.3	0.988
genehsp16.1:timepointrecovery:SiteRaffles	2326	-99160	97080	1136.9	0.954
genekif9:timepointrecovery:SiteRaffles	-696.7	-92390	103900	1000	0.992
geneactin:conditionheat:SiteKusu:individualg2	0.9727	-0.4077	2.587	755.7	0.216
genecamk4:conditionheat:SiteKusu:individualg2	-1.346	-4.202	1.354	1000	0.326
genegas8:conditionheat:SiteKusu:individualg2	-0.4455	-2.358	1.088	1000	0.618
genehsp16.1:conditionheat:SiteKusu:individualg2	-2.101	-4.342	-0.1566	1000	0.046	*
genekif9:conditionheat:SiteKusu:individualg2	-1.67	-3.205	-0.03344	694.3	0.038	*
geneactin:conditionheat:SiteRaffles:individualg2	-5681	-211900	186400	898.6	0.986
genecamk4:conditionheat:SiteRaffles:individualg2	-2980	-201400	208000	1000	0.98
genegas8:conditionheat:SiteRaffles:individualg2	4486	-165900	206300	1000	0.966
genehsp16.1:conditionheat:SiteRaffles:individualg2	3459	-179500	210900	1247.8	0.954
genekif9:conditionheat:SiteRaffles:individualg2	349	-216800	175900	1000	0.996
geneactin:conditionheat:SiteKusu:individualg3	0.2242	-1.355	1.68	1000	0.754
genecamk4:conditionheat:SiteKusu:individualg3	-2.178	-5.105	0.445	1000	0.116
genegas8:conditionheat:SiteKusu:individualg3	-0.2266	-1.952	1.398	1000	0.812
genehsp16.1:conditionheat:SiteKusu:individualg3	-1.544	-3.56	0.6014	1000	0.158
genekif9:conditionheat:SiteKusu:individualg3	-1.35	-3.156	0.4566	503.8	0.138
geneactin:conditionheat:SiteRaffles:individualg3	-88.22	-203400	190100	1000	0.998
genecamk4:conditionheat:SiteRaffles:individualg3	1850	-180800	195900	1000	0.994
genegas8:conditionheat:SiteRaffles:individualg3	1334	-199300	194000	1000	0.992
genehsp16.1:conditionheat:SiteRaffles:individualg3	3928	-182300	206000	1000	0.98
genekif9:conditionheat:SiteRaffles:individualg3	4286	-179600	214000	1000	0.948
geneactin:conditionheat:SiteKusu:individualg4	2011	-183100	197400	1000	0.998
genecamk4:conditionheat:SiteKusu:individualg4	1827	-201400	177200	1000	0.976
genegas8:conditionheat:SiteKusu:individualg4	367	-200000	182200	1000	0.978
genehsp16.1:conditionheat:SiteKusu:individualg4	271.4	-202100	189200	1000	0.996
genekif9:conditionheat:SiteKusu:individualg4	1031	-175100	182900	1000	0.978
geneactin:conditionheat:SiteRaffles:individualg4	-1550	-98100	91000	1000	0.966
genecamk4:conditionheat:SiteRaffles:individualg4	-508.6	-101000	86190	1218.1	0.984
genegas8:conditionheat:SiteRaffles:individualg4	391.9	-101400	90880	1000	0.98
genehsp16.1:conditionheat:SiteRaffles:individualg4	-1380	-102700	93650	1000	1
genekif9:conditionheat:SiteRaffles:individualg4	552.8	-96940	101300	1000	0.988
geneactin:conditionheat:SiteKusu:individualg5	-4686	-199100	197900	987.4	0.978
genecamk4:conditionheat:SiteKusu:individualg5	-2784	-197400	184700	1000	0.996
genegas8:conditionheat:SiteKusu:individualg5	-1635	-203000	191500	846.9	0.966
genehsp16.1:conditionheat:SiteKusu:individualg5	-391.8	-196300	180600	1121.3	0.986
genekif9:conditionheat:SiteKusu:individualg5	3866	-188100	202800	1000	0.976
geneactin:conditionheat:SiteRaffles:individualg5	-1549	-98100	91010	1000	0.966
genecamk4:conditionheat:SiteRaffles:individualg5	-506.5	-101000	86190	1218.1	0.984
genegas8:conditionheat:SiteRaffles:individualg5	390	-101400	90880	1000	0.98
genehsp16.1:conditionheat:SiteRaffles:individualg5	-1379	-102700	93650	1000	1
genekif9:conditionheat:SiteRaffles:individualg5	553.2	-96940	101300	1000	0.988
geneactin:conditionheat:SiteKusu:individualg6	-3929	-194600	184600	1000	0.974
genecamk4:conditionheat:SiteKusu:individualg6	-2574	-197000	188100	1000	0.978
genegas8:conditionheat:SiteKusu:individualg6	1216	-192900	209300	1000	0.996
genehsp16.1:conditionheat:SiteKusu:individualg6	18.45	-190400	204000	902.6	0.992
genekif9:conditionheat:SiteKusu:individualg6	1472	-175500	214000	1000	0.996
geneactin:conditionheat:SiteRaffles:individualg6	-1551	-98100	91000	1000	0.966
genecamk4:conditionheat:SiteRaffles:individualg6	-511	-101000	86190	1218.1	0.984
genegas8:conditionheat:SiteRaffles:individualg6	391.1	-101400	90880	1000	0.98
genehsp16.1:conditionheat:SiteRaffles:individualg6	-1380	-102700	93650	1000	1
genekif9:conditionheat:SiteRaffles:individualg6	552.4	-96940	101300	1000	0.988
geneactin:timepointrecovery:SiteKusu:individualg2	2.825	1.551	4.377	1000	<0.001	***
genecamk4:timepointrecovery:SiteKusu:individualg2	-2.086	-5.11	0.6505	1000	0.162
genegas8:timepointrecovery:SiteKusu:individualg2	-1.336	-3.009	0.3378	1111.5	0.138
genehsp16.1:timepointrecovery:SiteKusu:individualg2	0.3952	-1.751	2.307	881.2	0.682
genekif9:timepointrecovery:SiteKusu:individualg2	-0.3441	-1.616	1.255	853.3	0.644
geneactin:timepointrecovery:SiteRaffles:individualg2	-3920	-191600	204200	1000	0.986
genecamk4:timepointrecovery:SiteRaffles:individualg2	526.9	-222400	162500	1000	0.996
genegas8:timepointrecovery:SiteRaffles:individualg2	-6532	-193300	190700	1219	0.972
genehsp16.1:timepointrecovery:SiteRaffles:individualg2	2440	-181200	198800	1000	0.992
genekif9:timepointrecovery:SiteRaffles:individualg2	-2101	-199500	181200	1365.2	0.96
geneactin:timepointrecovery:SiteKusu:individualg3	-1.446	-2.845	0.1385	1150.9	0.074	.
genecamk4:timepointrecovery:SiteKusu:individualg3	-3.162	-6.167	-0.1382	1000	0.046	*
genegas8:timepointrecovery:SiteKusu:individualg3	0.1395	-1.555	1.723	1000	0.862
genehsp16.1:timepointrecovery:SiteKusu:individualg3	0.2189	-1.819	2.262	816	0.822
genekif9:timepointrecovery:SiteKusu:individualg3	-1.465	-2.864	-0.1044	660.6	0.04	*
geneactin:timepointrecovery:SiteRaffles:individualg3	-1435	-189500	185800	1000	0.964
genecamk4:timepointrecovery:SiteRaffles:individualg3	649.1	-171200	207800	1000	0.978
genegas8:timepointrecovery:SiteRaffles:individualg3	925.3	-178900	205400	1000	0.992
genehsp16.1:timepointrecovery:SiteRaffles:individualg3	549.3	-185300	204300	1000	0.994
genekif9:timepointrecovery:SiteRaffles:individualg3	-5021	-186800	185000	1000	0.952
geneactin:timepointrecovery:SiteKusu:individualg4	109.7	-190400	193000	1000	0.992
genecamk4:timepointrecovery:SiteKusu:individualg4	-178.1	-182000	197200	1000	0.98
genegas8:timepointrecovery:SiteKusu:individualg4	1754	-185000	177300	1000	0.98
genehsp16.1:timepointrecovery:SiteKusu:individualg4	2436	-195500	203700	1000	0.96
genekif9:timepointrecovery:SiteKusu:individualg4	-2662	-185500	191100	1000	0.916
geneactin:timepointrecovery:SiteRaffles:individualg4	-1157	-101800	95630	1000	0.962
genecamk4:timepointrecovery:SiteRaffles:individualg4	-1858	-91820	95500	1000	0.978
genegas8:timepointrecovery:SiteRaffles:individualg4	-792.5	-102900	94810	883.3	0.988
genehsp16.1:timepointrecovery:SiteRaffles:individualg4	-2330	-97080	99150	1136.9	0.954
genekif9:timepointrecovery:SiteRaffles:individualg4	694.8	-103900	92390	1000	0.992
geneactin:timepointrecovery:SiteKusu:individualg5	1783	-193500	207800	1000	0.99
genecamk4:timepointrecovery:SiteKusu:individualg5	-3503	-192300	193100	1000	0.99
genegas8:timepointrecovery:SiteKusu:individualg5	-1924	-173100	210500	1000	0.972
genehsp16.1:timepointrecovery:SiteKusu:individualg5	-915	-205400	177300	1111.8	1
genekif9:timepointrecovery:SiteKusu:individualg5	-1911	-196200	192100	1000	0.958
geneactin:timepointrecovery:SiteRaffles:individualg5	-1157	-101800	95630	1000	0.962
genecamk4:timepointrecovery:SiteRaffles:individualg5	-1854	-91810	95510	1000	0.978
genegas8:timepointrecovery:SiteRaffles:individualg5	-792.5	-102900	94810	883.3	0.988
genehsp16.1:timepointrecovery:SiteRaffles:individualg5	-2328	-97080	99160	1136.9	0.954
genekif9:timepointrecovery:SiteRaffles:individualg5	696.2	-103900	92390	1000	0.992
geneactin:timepointrecovery:SiteKusu:individualg6	-1320	-185600	206700	1000	0.998
genecamk4:timepointrecovery:SiteKusu:individualg6	4688	-192300	208300	1000	0.974
genegas8:timepointrecovery:SiteKusu:individualg6	-3065	-200600	190700	1000	0.966
genehsp16.1:timepointrecovery:SiteKusu:individualg6	626.2	-192100	193600	1000	0.99
genekif9:timepointrecovery:SiteKusu:individualg6	3355	-200300	192100	1000	0.984
geneactin:timepointrecovery:SiteRaffles:individualg6	-1157	-101800	95630	1000	0.962
genecamk4:timepointrecovery:SiteRaffles:individualg6	-1856	-91810	95510	1000	0.978
genegas8:timepointrecovery:SiteRaffles:individualg6	-792.5	-102900	94810	883.3	0.988
genehsp16.1:timepointrecovery:SiteRaffles:individualg6	-2329	-97080	99150	1136.9	0.954
genekif9:timepointrecovery:SiteRaffles:individualg6	695.6	-103900	92390	1000	0.992
geneactin:conditionheat:timepointrecovery:SiteRaffles	257.7	-97360	90590	1000	0.986
genecamk4:conditionheat:timepointrecovery:SiteRaffles	-4331	-105500	113500	804.8	0.942
genegas8:conditionheat:timepointrecovery:SiteRaffles	-888.4	-96130	100700	1000	0.96
genehsp16.1:conditionheat:timepointrecovery:SiteRaffles	513.1	-121200	101800	771.8	0.978
genekif9:conditionheat:timepointrecovery:SiteRaffles	3063	-98830	100700	1653.3	0.968
geneactin:conditionheat:timepointrecovery:SiteKusu:individualg2	-1.749	-3.969	0.3702	883.2	0.114
genecamk4:conditionheat:timepointrecovery:SiteKusu:individualg2	4.279	0.4806	8.665	885.8	0.042	*
genegas8:conditionheat:timepointrecovery:SiteKusu:individualg2	1.378	-1.097	3.719	1000	0.266
genehsp16.1:conditionheat:timepointrecovery:SiteKusu:individualg2	0.7747	-2.04	3.581	1000	0.626
genekif9:conditionheat:timepointrecovery:SiteKusu:individualg2	1.31	-0.8235	3.113	682.6	0.198
geneactin:conditionheat:timepointrecovery:SiteRaffles:individualg2	3374	-180600	184700	965.4	0.966
genecamk4:conditionheat:timepointrecovery:SiteRaffles:individualg2	-4832	-191600	200500	1000	0.966
genegas8:conditionheat:timepointrecovery:SiteRaffles:individualg2	-41.9	-201700	201300	1000	0.956
genehsp16.1:conditionheat:timepointrecovery:SiteRaffles:individualg2	-1875	-202300	183800	1000	0.978
genekif9:conditionheat:timepointrecovery:SiteRaffles:individualg2	-163.5	-197900	177100	1044.3	0.998
geneactin:conditionheat:timepointrecovery:SiteKusu:individualg3	2.414	0.5043	4.774	1000	0.02	*
genecamk4:conditionheat:timepointrecovery:SiteKusu:individualg3	8.021	3.934	12.21	708.1	<0.001	***
genegas8:conditionheat:timepointrecovery:SiteKusu:individualg3	-0.3366	-2.593	2.21	1000	0.764
genehsp16.1:conditionheat:timepointrecovery:SiteKusu:individualg3	-0.4169	-3.218	2.431	1000	0.782
genekif9:conditionheat:timepointrecovery:SiteKusu:individualg3	1.382	-0.8327	3.414	705.6	0.206
geneactin:conditionheat:timepointrecovery:SiteRaffles:individualg3	-3654	-182300	199900	1000	0.996
genecamk4:conditionheat:timepointrecovery:SiteRaffles:individualg3	1122	-194000	201000	1000	0.984
genegas8:conditionheat:timepointrecovery:SiteRaffles:individualg3	1735	-201200	196200	1000	0.996
genehsp16.1:conditionheat:timepointrecovery:SiteRaffles:individualg3	-7185	-190600	202500	1502.1	0.956
genekif9:conditionheat:timepointrecovery:SiteRaffles:individualg3	2201	-200900	189000	1000	0.974
geneactin:conditionheat:timepointrecovery:SiteKusu:individualg4	-4201	-213800	183200	1000	0.938
genecamk4:conditionheat:timepointrecovery:SiteKusu:individualg4	3902	-163200	225500	1000	0.984
genegas8:conditionheat:timepointrecovery:SiteKusu:individualg4	-3694	-197800	182700	1000	0.978
genehsp16.1:conditionheat:timepointrecovery:SiteKusu:individualg4	-2718	-195000	198200	1118	0.964
genekif9:conditionheat:timepointrecovery:SiteKusu:individualg4	3715	-189900	195100	1000	0.97
geneactin:conditionheat:timepointrecovery:SiteRaffles:individualg4	-257	-90590	97370	1000	0.986
genecamk4:conditionheat:timepointrecovery:SiteRaffles:individualg4	4338	-113400	105500	804.8	0.942
genegas8:conditionheat:timepointrecovery:SiteRaffles:individualg4	889.2	-100700	96130	1000	0.96
genehsp16.1:conditionheat:timepointrecovery:SiteRaffles:individualg4	-511	-101800	121200	771.8	0.978
genekif9:conditionheat:timepointrecovery:SiteRaffles:individualg4	-3061	-100700	98830	1653.3	0.968
geneactin:conditionheat:timepointrecovery:SiteKusu:individualg5	-1204	-205500	186300	1000	0.974
genecamk4:conditionheat:timepointrecovery:SiteKusu:individualg5	-3674	-178800	194300	1000	0.962
genegas8:conditionheat:timepointrecovery:SiteKusu:individualg5	-3009	-192500	183800	865.6	0.956
genehsp16.1:conditionheat:timepointrecovery:SiteKusu:individualg5	-3168	-206000	188100	1000	0.99
genekif9:conditionheat:timepointrecovery:SiteKusu:individualg5	863.7	-177000	210400	1091.8	0.984
geneactin:conditionheat:timepointrecovery:SiteRaffles:individualg5	-257.1	-90590	97370	1000	0.986
genecamk4:conditionheat:timepointrecovery:SiteRaffles:individualg5	4335	-113500	105500	804.8	0.942
genegas8:conditionheat:timepointrecovery:SiteRaffles:individualg5	889	-100700	96130	1000	0.96
genehsp16.1:conditionheat:timepointrecovery:SiteRaffles:individualg5	-514	-101800	121200	771.8	0.978
genekif9:conditionheat:timepointrecovery:SiteRaffles:individualg5	-3063	-100700	98830	1653.3	0.968
geneactin:conditionheat:timepointrecovery:SiteKusu:individualg6	2470	-211600	183200	1000	0.994
genecamk4:conditionheat:timepointrecovery:SiteKusu:individualg6	-771.2	-186600	223700	1339.8	0.99
genegas8:conditionheat:timepointrecovery:SiteKusu:individualg6	-1766	-191200	183400	1000	0.988
genehsp16.1:conditionheat:timepointrecovery:SiteKusu:individualg6	-50.88	-192500	198600	1000	0.966
genekif9:conditionheat:timepointrecovery:SiteKusu:individualg6	-29.21	-210500	174500	1213.1	0.992
geneactin:conditionheat:timepointrecovery:SiteRaffles:individualg6	-257.1	-90590	97370	1000	0.986
genecamk4:conditionheat:timepointrecovery:SiteRaffles:individualg6	-2465	-192400	190300	1003.7	0.996
genegas8:conditionheat:timepointrecovery:SiteRaffles:individualg6	889.1	-100700	96130	1000	0.96
genehsp16.1:conditionheat:timepointrecovery:SiteRaffles:individualg6	450	-198100	187400	1206.9	0.996
genekif9:conditionheat:timepointrecovery:SiteRaffles:individualg6	-3062	-100700	98830	1653.3	0.968
---
